# Supplementary material for: Candidate chemosensory genes identified in Colaphellus bowringi by antennal transcriptome analysis
Source: BMC Genomics. 2015 Dec 2;16:1028. doi: 10.1186/s12864-015-2236-3 (PMC4667470; doi:10.1186/s12864-015-2236-3)
Supplement: Additional file 4: Table S1. — The Reads Per Kilobase per Million mapped reads (RPKM) values of CbowOBPs, CSPs, SNMPs, IRs and GRs. (XLSX 10 kb) [file 12864_2015_2236_MOESM4_ESM.xlsx]

## Sheet: Sheet1
Gene Name	RPKM	Gene Name	RPKM
OBP1	2534.19	CSP6	13.25
OBP2	1577.09	CSP7	25.57
OBP3	55.03	CSP8	2.54
OBP4	6.77	CSP9	143.28
OBP5	18323.7	CSP10	33.81
OBP6	44.74	CSP11	157.4
OBP7	285.31	CSP12	570.36
OBP8	326	SNMP1a	70.68
OBP9	63.07	SNMP1b	47.82
OBP10	1166.84	SNMP2	6.41
OBP11	53.38	SNMP3	90.28
OBP12	652.02	IR6	74.73
OBP13	1992.38	IR21a	2.14
OBP14	2014.59	IR75q	23.2
OBP15	36.95	IR8a	8.62
OBP16	8315.63	IR41a	2.4
OBP17	9694.6	IR5	36.08
OBP18	10.43	IR2	12.61
OBP19	843.87	IR64a	2.13
OBP20	10658.5	IR68a	1.59
OBP21	2.89	GR1	53.07
OBP22	240.03	GR2	1.7
OBP23	6079.09	GR3	1.01
OBP24	7.6	GR4	10.33
OBP25	188.08	GR5	1.88
OBP26	56.11	GR6	1.45
CSP1	156.34	GR7	3.88
CSP2	502.17	GR8	1.09
CSP3	4155.27	GR9	10.54
CSP4	539.12	GR10	6.62
CSP5	935.84
