# Supplementary material for: Candidate chemosensory genes identified in Colaphellus bowringi by antennal transcriptome analysis
Source: BMC Genomics. 2015 Dec 2;16:1028. doi: 10.1186/s12864-015-2236-3 (PMC4667470; doi:10.1186/s12864-015-2236-3)
Supplement: Additional file 7: Table S3. — Primers used for qPCR. (XLS 29 kb) [file 12864_2015_2236_MOESM7_ESM.xls]

## Sheet: Sheet1
Purpose	Forward (5'-3')	Reverse (5'-3')
OR1	TGGTCCAGTAATCAGCAATA	ACAGGCTTCAACATTAACAC
ORco (OR2)	GCTGCTACTGTGATAGGT	TGCTGCTTCCATAACTGA
OR3	GGTCGTCATCTTCAGTCA	CACAGTTCCATAATAGCAGTAG
OR4	CTTCCTGAGAATTACACCATC	CAACAGTCTGAGTCAATACG
OR5	ATACCCAACGCTGTCTATT	TTATCACTTCACCTGCCTTA
OR6	GCGTTGCCTATCATACAC	GCCAATACATCCGAATACC
OR7	GGTTATCACGCTCTACAGTA	CTCATTGCCAACACATCC
OR8	ACTACGGTGTATTCCTGTT	GTATCATGGTCAAGATGTTCC
OR9	TTCGTTCTCCTTCTGTCAT	CGTTGATGGCTTCACTAC
OR10	CCTGCTAATATCACTTGCTATG	ACATTCAGACTCACATCCA
OR11	GTTACTCTCAAGGCTGATATG	GCTATGAATGTTGTCAAGGT
OR12	CCAATGCTGCTTACAATACT	GCCAACCTTGATCTGAATAG
OR13	CCACTCTACCGAACACTT	AAGAAGCGACGATGAGAA
OR14	TGTACTATTGTCTGGTGGAT	CTCTTGGATGATGCCTACTA
OR15	GCCTGTGGATATGTGGTA	ATCTTCAGATTCTGGTTGGA
OR16	TTATTACCACGCAATGTACC	CAGGCAAGCAATAGCATAT
OR17	CCAGTCTGATTGTCCATATTAG	CATCCATCCGAAGAATAAGC
OR18	CTTGAGAGTGACCAGGAA	GGAAGCCATCGTGTATTG
OR19	AGGCTATCGGTATTCTTCAT	ATTCCGTCTGGTCTCTTC
OR20	TCTTGTAGCACTGGACTC	CCCTTGATGTTCTGAAATGA
OR21	TTGTGCTGAACTTGACTTG	TGAATAACCTCCACCAATCT
OR22	AATGGTGCGGTTCTATGTA	CTTATGGGCTCCGTCTATT
OR23	CGGAATCCTAACTCATATTGC	TCAACATCATAACGCTGAAG
OR24	TTCAGCGTGTTCATGTTC	ACAGTCCATCAATAGTCCAA
OR25	ACGACCAATGACTGTAACT	AACCGCCAACAGAGAATA
OR26	AGAAGTTCCACAGCAGAT	TTCATAGTTCGGCGAGTAT
OR27	TCATTCAATCAGGTCTCGT	TTCGGCACATACACATCA
OR28	CGAGTCCGCAAATATCAAT	CACTTCATCAGCCTCATTC
OR29	GGAGTGGAAATGGAATTACAG	AGCGAGTCATAGTGAGTATC
OR30	TCTACCTCTTGCTGCTTAC	GCACATACCACCATTATCAG
OR31	AACACCACATCCTCATCA	AACTGCGAGACTGCTAAT
OR32	GTCGCATACTTGATACTGTC	GGTGACTATGATTACGTTGAG
OR33	CCTTGGATTGATGCTTCTAT	GAACTACCGCCATGAAAG
OR34	GACTTCTCTGTTGCTTCATC	AGCCTCATAAGTGTCGTTA
OR35	CCATAATGCTGTGCTGAG	CCATACATACCAAGAACGAAG
OR36	CACTGTTCCAATGACTTCTC	TTCGCTTGCTCTGGTTAT
OR37	ACCAACAACTTCTCAATGAC	ATTCTAAGCATCCTGTAGCA
OR38	GCAGGATTCATAATGGTTGT	CTGGAGTTCTTCCGCTAT
OR39	GTGCTGTCAGTGATTGTC	TCGGAGAGTAATTCAACCA
OR40	TACTGTGCTCATCATTCTCA	GTTGGGTATCGTCTATAACTTG
OR41	GGAACGTGAAGAATCAGAAG	CAACCATTGACATGACCAT
OR42	GCAGCAGAAATTGATAGCA	ATGAAGCGTAGGGTAGATTT
OR43	CTGACTCAAGGGTGGTTT	GACTGATTTGCGAAAGAAGA
EF1α	CTTGGTACCATCCAAGCCCA	TTGATGACACCTACAGCGACC
ACT1	TCAAGCGGTGTTAGCTCTGG	TATCGATCACGATGCCGGTG
